# Supplementary material for: Dynamic Contrast-Enhanced MRI Kinetic Curve-Driven Parametric Radiomics for Predicting Breast Cancer Molecular Subtypes: A Multicenter and Interpretable Study
Source: Tomography. 2026 Feb 22;12(2):27. doi: 10.3390/tomography12020027 (PMC12944185; doi:10.3390/tomography12020027)
Supplement: Supplementary file 1 [file tomography-12-00027-s001.zip]

Archive with 1 entries (1 files):
- tomography-4118118-supplementary.pdf
